# Supplementary material for: Isolation, Genomic and Metabolomic Characterization of Streptomyces tendae VITAKN with Quorum Sensing Inhibitory Activity from Southern India
Source: Microorganisms. 2020 Jan 16;8(1):121. doi: 10.3390/microorganisms8010121 (PMC7023471; doi:10.3390/microorganisms8010121)
Supplement: Supplementary file 1 [file microorganisms-08-00121-s001.zip]

Archive with 4 entries (3 files):
- microorganisms-695040-supplementary 3/
- microorganisms-695040-supplementary 3/Bigscape.cys
- microorganisms-695040-supplementary 3/GNPSNetwork.cys
- microorganisms-695040-supplementary 3/Supplementary_R1.docx
